# Supplementary material for: Vigilance behaviour during the calving season in female Tibetan antelopes (Pantholopshodgsonii)
Source: Biodivers Data J. 2023 Sep 5;11:e107957. doi: 10.3897/BDJ.11.e107957 (PMC10498271; doi:10.3897/BDJ.11.e107957)
Supplement: Supplementary material 1 — Data of vigilance [file bdj-11-e107957-s001.xlsx]

## Sheet: data
with calf	duration	frequency	no calf	duration	frequency	new-born calf	duration	frequency
Y	35	1	N			Y	100，204，5， 127，14，12	5
Y	17，4	2	N			Y	229，46, 32,27, 4,9,25	7
Y	6	1	N			Y	2,2,5,17,69,10,51, 7, 13	9
Y	23	1	Y	3, 3	2	Y	13,37,116,135,17,86,5,12,5,3,11	11
Y	6	1	N			Y	57,47,126,102,25,19	6
N			N			Y	58,62,273,16,85,16,5	7
Y	8，3，3	3	N			Y	107,31,30,77,9,68,62,33,17,26,11,9	12
Y	12	1	N			Y	194,75,132,57,36,21	6
Y	7	1	N			Y	32,28,9,83	4
Y	6	1	N			Y	293,46	2
Y	14	1	N			Y	122,18,9,97	4
Y	3，3	2	N			Y	53	1
Y	3	1	N			N(die)
N			N			Y	176	1
Y	24	1	N			Y	59,21,77	3
N			N			Y	67	1
Y	15，42	2	N			Y	36,72,33,18	4
Y	41，3，5，2	4	Y	5	1	Y	66,9	2
Y	11	1	Y	8，13，7	3	Y	203	1
Y	3，7，3，9，31	5	N			Y	51,27	2
Y	20	1	N			Y	16	1
Y	9	1	N			Y	105,27,13	3
Y	15,26,3	3	N			Y	93，66，233，19，56	5
Y	13	1	N			Y	152，83，52，59	4
Y	16,18	2	N			Y	77，46，49，36，25，31	6
Y	25	1	N			Y	32，38，51，36，67，9，22	7
Y	53,19,9	3	Y	3	1	Y	46，71，27，22，19	5
N			N			Y	55，16，79	3
Y	18	1	N			N(die)
Y	9,2	2	N			Y	109，36，20，217，15，6，9，21	8
Y	5	1	N			Y	15，82	2
Y	3	1	N			Y	322	1
N			N			Y	10，32，16，9，15	5
Y	3	1	N			Y	41，18，36，22	4
Y	22,16,5	3	N			Y	59，30，72，19	4
Y	11	1	N			Y	37	1
Y	30,7,13	3	N			Y	129	1
Y	6	1	N			Y	27，20，41，25，33，10	6
Y	7,2	2	N			Y	7，3，25	3
N			N			Y	265，12	2
Y	5	1	N			Y	5，21，17，9，11	5
Y	21	1	Y	3，3，2	3	Y	27	1
N			N			Y	6，31，117	3
Y	5,6	2	N			Y	9	1
Y	16,5	2	N			Y	106，14	2
Y	5	1	N			Y	31,48,16	3
Y	2,5	2	N			Y	101	1
Y	9	1	N			Y	33,19	2
Y	3,7	2	N			Y	50,16,39	3
N			N			Y	26,41,19，35，22	5
Y	18	1	N			50个样本
Y	9	1	N			48个Y
Y	11	1	N			2个N
Y	4,9,5	3	N
N			N
Y	14	1	N
Y	2	1	N
Y	2,2	2	N
Y	45	1	N
N			N
Y	3,4,2,2,5,3	6	N
Y	19	1	N
Y	6	1	N
Y	2,2	2	N
Y	8	1	N
N			N
Y	5	1	N
N			N
Y	4,19	2	N
Y	5,2	2	N
Y	3	1	Y	15	1
Y	25	1	N
Y	12,3	2	Y	4，2	2
Y	4	1	N
N			N
Y	7	1	N
Y	5	1	N
Y	11,10	2	N
Y	27	1	N
N			N
Y	2	1	N
Y	2,7,3	3	N
N			N
Y	6,9,9	3	N
Y	8	1	N
Y	10,4	2	N
Y	7	1	N
Y	2,23	2	Y	2，21	2
Y	3	1	N
Y	7	1	N
Y	3	1	N
Y	6,2	2	N
Y	7,26,4	3	Y	6	1
Y	4	1	N
Y	17	1	N
N			N
N			N
Y	10	1	N
Y	9	1	N
Y	8,6	2	N
N			N
Y	3,2	2	N
Y	21	1	N
Y	4	1	N
Y	13	1	N
Y	11	1	N
N			N
Y	3	1	N
Y	2,2	2	N
N			N
Y	6	1	N
Y	4,6	2	N
N			N
Y	4,3,9	3	N
Y	2,5	2	N
Y	5	1	N
Y	13	1	N
Y	3,13,2,3	4	N
Y	7	1	N
Y	4	1	N
Y	8,4,6	3	N
N			N
N			N
N			N
Y	10,21	2	N
Y	7,16,3	3	N
Y	7	1	126totall
Y	3,6,3,2	4	9Y
Y	9	1	115N
Y	32,3	2
N
N
Y	19	1
Y	4,3,7	3
Y	21	1
Y	5	1
Y	3,3	2
Y	5	1
Y	5,3,3	3
Y	7	1
Y	26,2	2
Y	5	1
Y	27,11,31	3
N
Y	3	1
Y	4	1
Y	4,3,3	3
Y	36	1
Y	17	1
Y	3,7	2
Y	5	1
Y	7,4,9,3	4
Y	13	1
Y	9	1
N
N
156个总体
127个Y
29个N

## Sheet: frequency
with lamb	1	2	1	1	1	3	1	1	1	1	2	1	1	2	4	1	5	1	1	3	1	2	1	3	1	2	1	1	1	3	1	3	1	2	1	1	2	2	1	2	1	2	1	1	1	3	1	1	2
with new-born lamb	5	7	9	11	6	7	12	6	4	2	4	1	1	3	1	4	2	1	2	1	3	5	4	6	7	5	3	8	2	1	5	4	4	1	1	6	3	2	5	1	3	1	2	3	1	2	3	5
without lamb	2	1	3	1	3	1	2	2	1
[truncated: 78 more columns]

## Sheet: 平均值
	with lamb		with new-born lamb			without lamb（16个）
	35		100			3
	17		204			3
	4		5			5
	6		127			8
	23		14			13
	6		12			7
	8		229			3
	3		46			3
	3		32			3
	12		27			2
	7		4			15
	6		9			4
	14		25			2
	3		2			2
	3		2			21
	3		5			6
	24		17			6.25	平均值
	15		69			5.51966	标准差
	42		10			3.5	中位数（median）
	41		51			1.3792/1.38	标准误
	3		7
	5		13				平均值	标准误	中位数
	2		13			with calf	9.94	0.62	6
	11		37			with new-born calf	51.63	4.24	31.5
	3		116			without calf	6.25	1.38	3.5
	7		135
	3		17
	9		86
	31		5
	20		12
	9		5
	15		3
	26		11
	3		57
	13		47
	16		126
	18		102
	25		25
	53		19
	19		58
	9		62
	18		273
	9		16
	2		85
	5		16
	3		5
	3		107
	22		31
	16		30
	5		77
	11		9
	30		68
	7		62
	13		33
	6		17
	7		26
	2		11
	5		9
	21		194
	5		75
	6		132
	16		57
	5		36
	5		21
	2		32
	5		28
	9		9
	3		83
	7		293
	18		46
	9		122
	11		18
	4		9
	9		97
	5		53
	14		176
	2		59
	2		21
	2		77
	45		67
	3		36
	4		72
	2		33
	2		18
	5		66
	3		9
	19		203
	6		51
	2		27
	2		16
	8		105
	5		27
	4		13
	19		93
	5		66
	2		233
	3		19
	25		56
	12		152
	3		83
	4		52
	7		59
	5		77
	11		46
	10		49
	27		36
	2		25
	2		31
	7		32
	3		38
	6		51
	9		36
	9		67
	8		9
	10		22
	4		46
	7		71
	2		27
	23		22
	3		19
	7		55
	3		16
	6		79
	2		109
	7		36
	26		20
	4		217
	4		15
	17		6
	10		9
	9		21
	8		15
	6		82
	3		322
	2		10
	21		32
	4		16
	13		9
	11		15
	3		41
	2		18
	2		36
	6		22
	4		59
	6		30
	4		72
	3		19
	9		37
	2		129
	5		27
	5		20
	13		41
	3		25
	13		33
	2		10
	3		7
	7		3
	4		25
	8		265
	4		12
	6		5
	10		21
	21		17
	7		9
	16		11
	3		27
	7		6
	3		31
	6		117
	3		9
	2		106
	9		14
	32		31
	3		48
	19		16
	4		101
	3		33
	7		19
	21		50
	5		16
	3		39
	3		26
	5		41
	5		19
	3		35
	3		22
	7		51.629	平均值
	26		57.7986	标准差
	2		31.5	中位数（median）
	5		4.24	标准误
	27
	11
	31
	3
	4
	4
	3
	3
	36
	17
	3
	7
	5
	7
	4
	9
	3
	13
	9
9.35885	9.3589	平均值
9.01283	9.01283	标准差
	6	中位数（median）
	0.62343	标准误

## Sheet: percentage
	With vigilance	Without vigilance	total	percentage
With calf	127	29	156	0.814103	0.185897
With newborn calf	48	2	50	0.96	0.04
Without calf	9	115	126	0.0714286	0.912698
			332

## Sheet: 工作表1
	with vigilance	without vigilance	total	percentage
morning(10:00-13:00)	9	0	9	0.1875
noon(13:00-16:00)	27	0	27	0.5625
afternoon(16:00-19:00)	12	0	12	0.25
			48
